# Supplementary material for: ESCRT-III-driven piecemeal micro-ER-phagy remodels the ER during recovery from ER stress
Source: Nat Commun. 2019 Nov 7;10:5058. doi: 10.1038/s41467-019-12991-z (PMC6838186; doi:10.1038/s41467-019-12991-z)
Supplement: Supplementary file 6 — Source Data [file 41467_2019_12991_MOESM6_ESM.xlsx]

## Sheet: Figure 1
	Figure 1A
	Mock				CPA				Recovery
	1	1	1		3.5	3.7	3		2	2.1	1.7
	Figure 1C
	Mock				CPA				Recovery
	1	1	1		1.67	1.6	2		1.53	1.5	1.8
	Figue 1E
	Mock				CPA				Recovery
	1	1	1		3.6	6	3.5		5.7	6.2	4.5
	Figure 1G
	Mock				CPA				Recovery
	1	1	1	1	1.8	1.5	1.7	1.8	1.7	2	1.6	1.2
	Figure 1I
	Mock				CPA				Recovery
	1	1	1		4.1	3.79	3.77		2.5	2.84	1.86
	Figure 1K
	Mock				CPA				Recovery
	1	1	1		4.4	3.1	4.2		2.3	2.5	2.5
	Figure 1M
	Mock				CPA				Recovery
	1	1	1		2.2	2.01	2.32		1.5	1.91	1.83
	Figure 1O
	WT	ATG4B KO	ATG7KO	ATG16 KO	ULK1/2 DKO	ATG13 KO	ATG14 KO
	84.2105	13.3333	10.5263	6.77966	65.9091	87.931	83.6066
	78.6885	15.7895	13.6364	10.6383	60.4651	65.5172	73.6364
	71.4286	4.87805	5.71429	5.15464	72.7273	61.9048	69.9115
	88.2353	10.5263	10.8696	4.83871	65.2174	62.8205	78.125
	67.6923	5.71429	12.5	4	75	60	27.027
	84.7826	8.33333	13.5135	2.85714	59.2105	52.2727	77.2727
	76.6667	2.5	13.3333	2	47.0588	43.1818	84.4828
	83.3333	0	8.33333	4.61538	48.9362	47.5	86.4407
	42	3.44828	5.26316	4.34783	47.8261	55	85.5556
	40.3846	7.31707	10	0		55.814	69.2308
		2.77778		5.26316			45.4545
				2.08333

## Sheet: Figure 3
	Figure 1F					Figure 3G
	WT	CRISPR STX17	CRISPR VAMP8			Mock				CPA				Recovery
						1	1	1	1	2.2	2.4	2.3	2.8	1.5	1.4	2.1	1.5
	85.8586	90.5882	84.4828
	92.9825	85.7143	87.037			Figure 3H
						Mock				CPA				Recovery
						1	1	1		2.7	2.4	2.9		1.7	1.2	1.5
	86	92.1053	86.7925
	92.3077	93.3333	90
	91.6667	85.3658	82.3529
	77.7778	87.931	88.3721
	87.0968	76.9231	58.8235
	79.0123	83.3333	80.7692
	88.1356	83.3333	67.2727
	76.4706	89.1566	55.5556
	80.3571	24
	57.5	61.8182
	65.1515
	67.0103
	90.625

## Sheet: Figure 5
	Figure 5D			Figure 5G			Figure 5H
	siSCR	siCHMP4B		siSCR	siCHMP4B		Mock			CPA			Recovery
							1	1	1	3.6	2.8	2.7	3.3	3.4	3.1
				61	24.1
	84.1	68.6
				66.2	82
	76.9	65.2
				91.9	41.7
	69.6	27.6
				82.7	76.9
	85.7	35.3
				67.4	15.6
	81.4	34.5
				78.6	23.3
	30.5	23.7
				75.6	4.2
	95.7	58.5
				80.4	28.6
	82.5	32.7
				69.4	48.6
	83.1	42.4
				65.3	40.8
	81.3	52.4
		19
	11.5

## Sheet: Figure 6
	Figure 6C			Figure 5G
	VPS4 WT	VPS4 K173Q		pcDNA3	VPS4 WT	VPS4 K173Q
	89.4737	66.6667
				91.6667	77.0115	27.0833
	85.1064	23.8095
				70.5882	88.3212	16.3265
	68.9655	58.8235
				73.5294	67.3913	17.6471
	81.25	2.85714
				57.8313	34.4262	14.2857
	53.3333	6.89655
				63.0137	70.1754	15.2174
	74.4681	36.3636
				77.7778	84.127	7.31707
	70.5882	12
				73.913	80.3922	10.8108
	93.3333	30.4348
				83.5443	65.1163	20
				72.3404	88.8889	50
				82.4324	83.3333

## Sheet: Figure 7
		Figure 7C
		time points	VPS4A WT				VPS4A k173Q
		30'	4.7619	6.89655	12.5		5.26316	11.1111	6.66667
		2h	45.4545	17.6471	7.69231		7.14286	12.5	11.1111
		5h	33.3333	3.84615	69.697	31.8182	14.2857	8.33333	32.1429
		6h	58.4906	72.973	53.3333	28.5714	35.7143	5	10.5263	13.3333
		12h	88.8889	74.4186	90.1639	86.2069	18.1818	5.40541	8.69565	14.8148
